# Supplementary material for: Material Basis and Mechanisms of Action of PuRenDan in the Treatment of Type 2 Diabetes Mellitus: An Integrated Network Pharmacology and Molecular Simulation Study
Source: Pharmaceuticals (Basel). 2026 Jul 17;19(7):1107. doi: 10.3390/ph19071107 (PMC13415839; doi:10.3390/ph19071107)
Supplement: Supplementary file 1 [file pharmaceuticals-19-01107-s001.zip]

Archive with 1 entries (1 files):
- pharmaceuticals-4348367-supplementary.pdf
